# Supplementary material for: A threonyl-tRNA synthetase-mediated translation initiation machinery
Source: Nat Commun. 2019 Mar 22;10:1357. doi: 10.1038/s41467-019-09086-0 (PMC6430810; doi:10.1038/s41467-019-09086-0)
Supplement: Supplementary file 4 — Source Data [file 41467_2019_9086_MOESM4_ESM.xlsx]

## Sheet: Figure 1
Figure 1a									Figure 1b												Figure 1g

## Sheet: Figure 3
Figure 3c												Figure 3d								Figure 3e									Figure 3f						Figure 3g

## Sheet: Figure 4
Figure 4e										Figure 4f						Figure 4h
EV	TRS	AlaRS	EV	TRS	AlaRS	EV	TRS	AlaRS
1	0.698735	1.42662	2.09974	3.24677	1.70667	0.809994	1.07269	0.985521
1	1.42434	0.927301	2.04807	3.99306	1.57444	0.92311	1.17771	1.16559
1	0.820852	0.569077	2.01279	3.24546	1.94753	0.428711	0.617228	0.209388
Figure 4g
siCont	siTRS	siAlaRS	siCont	siTRS	siAlaRS	siCont	siTRS	siAlaRS
0.4753	0.4118	0.3846	2.5028	0.975	2.491	0.5427	0.451	0.3014
0.5221	0.3806	0.4523	2.9166	1.891	2.503	0.6351	0.2671	0.3636
0.4876	0.4237	0.4521	3.118	0.8314	2.482	0.2925	0.3177	0.387

## Sheet: Figure 5
Figure 5a							Figure 5c
		siCont	siTRS	si4EHP	siTRS/si4EHP			Vessel length
	HEK293T	134.25	119.25	55.5	33
		158	105.5	54.25	29.25			siCont	siTRS	si4EHP	siTRS+si4EHP	SF	SF+VEGF
		190.5	80.5	49.25	34.25			9897.83	4170.03	8055.67	4488.91	3498.98	11384
								10323.2	6238.83	7011.72	6360.28	4388.35	10916.4
		siCont	siTRS	si4EHP	siTRS/si4EHP			11172	7105.23	6813.12	6449.39	3946.45	12236
	DTHP1	327.6	55.6	85.6	81.6
		319.6	75.6	85.6	43.6			Avg# migrated cells/Field
		339.6	119.6	71.6	47.6
								siCont	siTRS	si4EHP	siTRS+si4EHP	SF	SF+VEGF
		siCont	siTRS	si4EHP	siTRS/si4EHP			5261	913	1052	921	191	4693
	VSMC	175.333	36.4444	26.4444	32			5090	850	981	895	260	4381
		174.222	33.1111	56.4444	28.6667			4874	980	1060	1034	169	4617
		185.333	33.1111	28.6667	30.8889
		siCont	siTRS	si4EHP	siTRS/si4EHP
	WI-26	326	6	92	132		Figure 5d
		321	9	38	61			Vessel length
		297	18	53	100
								EV	TRS WT	TRS M60K	SF	SF+VEGF
								8107	12551	10095	5318	11159
Figure 5b								8822	12736	10821	4441	11397
								9720	13585	9575	4616	11505
		siCont	siTRS	si4EHP	siTRS/si4EHP
	HEK293T	836.5	606.5	426.5	86.5			Avg# migrated cells/Field
		941.5	411.5	276.5	36.5
		1011.5	406.5	356.5	136.5			EV	TRS WT	TRS M60K	SF	SF+VEGF
								3870	6931	4621	250	7284
		siCont	siTRS	si4EHP	siTRS/si4EHP			3764	5343	4018	129	6198
	DTHP1	199	139	59	19			3021	5862	4912	91	5991
		194	49	94	24
		214	64	114	24
		siCont	siTRS	si4EHP	siTRS/si4EHP
	VSMC	309	19	14	-6
		384	14	24	29
		404	39	14	4
		siCont	siTRS	si4EHP	siTRS/si4EHP
	WI-26	689	59	144	79
		789	174	164	209
		694	94	119	44

## Sheet: Figure 6
Figure 6a									Figure 6b												Figure 6c

## Sheet: Figure 7
Figure 7a								Figure 7b										Figure 7c											Figure 7d								Figure 7e

## Sheet: Supplementary Figure 1
TARS interactome data	Description
TARS	threonyl-tRNA synthetase
SRP14	Signal recognition particle 14 kDa protein OS=Homo sapiens GN=SRP14 PE=1 SV=1
SFN	Isoform 2 of 14-3-3 protein sigma OS=Homo sapiens GN=SFN
RPS4Y2	40S ribosomal protein S4, Y isoform 2 OS=Homo sapiens GN=RPS4Y2 PE=2 SV=3
RPS10-NUDT3	Protein RPS10-NUDT3 (Fragment) OS=Homo sapiens GN=RPS10-NUDT3 PE=3 SV=1
RAB6B	Ras-related protein Rab-6B (Fragment) OS=Homo sapiens GN=RAB6B PE=4 SV=3
PTP4A1	Protein tyrosine phosphatase type IVA 1 OS=Homo sapiens GN=PTP4A1 PE=1 SV=2
POU2F2	POU domain, class 2, transcription factor 2 (Fragment) OS=Homo sapiens GN=POU2F2 PE=4 SV=1
PGAM4	Probable phosphoglycerate mutase 4 OS=Homo sapiens GN=PGAM4 PE=2 SV=1
PCBP3	Poly(rC)-binding protein 3 OS=Homo sapiens GN=PCBP3 PE=4 SV=1
M0R076	Uncharacterized protein (Fragment) OS=Homo sapiens PE=4 SV=1
KIN27	Protein kinase A-alpha (Fragment) OS=Homo sapiens GN=KIN27 PE=1 SV=1
HSPE1	10 kDa heat shock protein, mitochondrial OS=Homo sapiens GN=HSPE1 PE=1 SV=2
HMGB1P1	Putative high mobility group protein B1-like 1 OS=Homo sapiens GN=HMGB1P1 PE=5 SV=1
HIST2H2BF	Isoform 2 of Histone H2B type 2-F OS=Homo sapiens GN=HIST2H2BF
HIST1H2BN	Histone H2B type 1-N OS=Homo sapiens GN=HIST1H2BN PE=1 SV=3
HIST1H2BM	Histone H2B type 1-M OS=Homo sapiens GN=HIST1H2BM PE=1 SV=3
HIST1H2BL	Histone H2B type 1-L OS=Homo sapiens GN=HIST1H2BL PE=1 SV=3
HIST1H2BK	Histone H2B type 1-K OS=Homo sapiens GN=HIST1H2BK PE=1 SV=3
HIST1H2BH	Histone H2B type 1-H OS=Homo sapiens GN=HIST1H2BH PE=1 SV=3
HIST1H2BC	Histone H2B type 1-C/E/F/G/I OS=Homo sapiens GN=HIST1H2BC PE=1 SV=4
HIST1H2B	Histone H2B OS=Homo sapiens PE=2 SV=1
HIST1H2AA	Histone H2A type 1-A OS=Homo sapiens GN=HIST1H2AA PE=1 SV=3
H2BFS	Histone H2B type F-S OS=Homo sapiens GN=H2BFS PE=1 SV=2
ELP5	Isoform 4 of Elongator complex protein 5 OS=Homo sapiens GN=ELP5
EEF1A1P5	Putative elongation factor 1-alpha-like 3 OS=Homo sapiens GN=EEF1A1P5 PE=5 SV=1
COPS8	COP9 signalosome complex subunit 8
CKMT2	Creatine kinase S-type, mitochondrial OS=Homo sapiens GN=CKMT2 PE=1 SV=2
CCDC53	WASH complex subunit CCDC53 OS=Homo sapiens GN=CCDC53 PE=1 SV=1
CCAR2	Cell cycle and apoptosis regulator protein 2 (Fragment) OS=Homo sapiens GN=CCAR2 PE=1 SV=1
CAP1	Isoform 2 of Adenylyl cyclase-associated protein 1 OS=Homo sapiens GN=CAP1
ANXA2P2	Putative annexin A2-like protein OS=Homo sapiens GN=ANXA2P2 PE=5 SV=2
YTHDF3	YTH domain family, member 3
YTHDF2	YTH domain family, member 2
XRCC6	X-ray repair complementing defective repair in Chinese hamster cells 6
WDR77	WD repeat domain 77
WDR5	WD repeat domain 5
RELA	v-rel avian reticuloendotheliosis viral oncogene homolog A
VPRBP	Vpr (HIV-1) binding protein
CRKL	v-crk avian sarcoma virus CT10 oncogene homolog-like
VCP	valosin containing protein
VPS26A	vacuolar protein sorting 26 homolog A (S. pombe)
YTHDF1	Uncharacterized protein
UCHL5	Uncharacterized protein
SEC31A	Uncharacterized protein
PSPC1	Uncharacterized protein
GLUD1	Uncharacterized protein
DCTN2	Uncharacterized protein
CSNK2B	Uncharacterized protein
CLASP1	Uncharacterized protein
CHD4	Uncharacterized protein
ANKHD1	Uncharacterized protein
UGGT1	UDP-glucose glycoprotein glucosyltransferase 1
UBA1	ubiquitin-like modifier activating enzyme 1
UBE2O	Ubiquitin-conjugating enzyme E2 O
UBE2N	Ubiquitin-conjugating enzyme E2 N
UBR4	ubiquitin protein ligase E3 component n-recognin 4
UBR1	ubiquitin protein ligase E3 component n-recognin 1
USP11	Ubiquitin carboxyl-terminal hydrolase 11
USP7	Ubiquitin carboxyl-terminal hydrolase
UBAP2L	ubiquitin associated protein 2-like
U2SURP	U2 snRNP-associated SURP domain containing
U2AF2	U2 small nuclear RNA auxiliary factor 2
YWHAZ	tyrosine 3-monooxygenase/tryptophan 5-monooxygenase activation protein, zeta polypeptide
YWHAQ	tyrosine 3-monooxygenase/tryptophan 5-monooxygenase activation protein, theta polypeptide
TPD52L2	tumor protein D52-like 2
TUBG1	tubulin, gamma 1
TUBB	tubulin, beta class I
TUBB8	tubulin, beta 8 class VIII
TUBB6	tubulin, beta 6 class V
TUBB4B	tubulin, beta 4B class IVb
TUBB4A	tubulin, beta 4A class IVa
TUBA1C	tubulin, alpha 1c
TUBA1A	tubulin, alpha 1a
TUBB3	Tubulin beta-3 chain
TUBA1B	Tubulin alpha-1B chain
TUFM	Tu translation elongation factor, mitochondrial
WARS	tryptophanyl-tRNA synthetase
TPM3	tropomyosin 3
TFG	TRK-fused gene
TRIM28	tripartite motif containing 28
TPI1	triosephosphate isomerase isoform 2
TIMM13	translocase of inner mitochondrial membrane 13 homolog (yeast)
TSN	Translin
TKT	transketolase
TARSL2	threonyl-tRNA synthetase-like 2
TARS2	threonyl-tRNA synthetase 2, mitochondrial (putative)
TTC37	Tetratricopeptide repeat protein 37
TTC1	tetratricopeptide repeat domain 1
TCP1	t-complex 1
TLN1	talin 1
SNAP23	synaptosomal-associated protein, 23kDa
SMARCC1	SWI/SNF related, matrix associated, actin dependent regulator of chromatin, subfamily c, member 1
SUPT16H	suppressor of Ty 16 homolog (S. cerevisiae)
SKIV2L	Superkiller viralicidic activity 2-like (S. cerevisiae), isoform CRA_c
SMC4	structural maintenance of chromosomes 4
SMC3	structural maintenance of chromosomes 3
SMC2	structural maintenance of chromosomes 2
SMC1A	structural maintenance of chromosomes 1A
STAG2	stromal antigen 2
STIP1	stress-induced-phosphoprotein 1
SLIRP	SRA stem-loop-interacting RNA-binding protein, mitochondrial
TRA2B	Splicing factor, arginine/serine-rich 10 (Transformer 2 homolog, Drosophila) variant (Fragment)
SFPQ	splicing factor proline/glutamine-rich
SF3B4	splicing factor 3b, subunit 4, 49kDa
SF3B3	splicing factor 3b, subunit 3, 130kDa
SF3B2	splicing factor 3b, subunit 2, 145kDa
SF3B1	splicing factor 3b, subunit 1, 155kDa
SF3A3	splicing factor 3a, subunit 3, 60kDa
SF3A2	splicing factor 3a, subunit 2, 66kDa
SF3A1	splicing factor 3a, subunit 1, 120kDa
SPTBN1	spectrin, beta, non-erythrocytic 1
SNRPB	small nuclear ribonucleoprotein polypeptides B and B1
SNRPA1	small nuclear ribonucleoprotein polypeptide A'
SNRPA	small nuclear ribonucleoprotein polypeptide A
SNRPD2	small nuclear ribonucleoprotein D2 polypeptide 16.5kDa
SNRNP40	small nuclear ribonucleoprotein 40kDa (U5)
SNRNP200	small nuclear ribonucleoprotein 200kDa (U5)
SSB	Sjogren syndrome antigen B (autoantigen La)
HNRNPA1P10	Similar to Heterogeneous nuclear ribonucleoprotein A1 isoform a
GRWD1	Similar to Glutamate-rich WD repeat-containing protein 1
SET	SET nuclear oncogene
PPP1CA	Serine/threonine-protein phosphatase PP1-alpha catalytic subunit
MTOR	Serine/threonine-protein kinase mTOR
SRSF1	serine/arginine-rich splicing factor 1
SRRM2	serine/arginine repetitive matrix 2
SEPT2	septin 2
SEC13	SEC13 homolog (S. cerevisiae)
SAFB2	Scaffold attachment factor B2
SAFB	scaffold attachment factor B1 isoform 2
SAR1B	SAR1 homolog B (S. cerevisiae)
SAR1A	SAR1 homolog A (S. cerevisiae)
RUVBL2	RuvB-like AAA ATPase 2
RUVBL1	RuvB-like AAA ATPase 1
RPL17	RPL17-C18orf32 readthrough
RBM25	RNA binding motif protein 25
RPLP2	ribosomal protein, large, P2
RPLP0	ribosomal protein, large, P0
RPS8	ribosomal protein S8
RPS5	ribosomal protein S5
RPS4X	ribosomal protein S4, X-linked
RPS3A	ribosomal protein S3A
RPS3	ribosomal protein S3
RPS27A	ribosomal protein S27a
RPS23	ribosomal protein S23
RPS2	ribosomal protein S2
RPS19	ribosomal protein S19
RPS16	ribosomal protein S16
RPS15	ribosomal protein S15
RPS11	ribosomal protein S11
RPS10	ribosomal protein S10
RPL9	ribosomal protein L9
RPL30	ribosomal protein L30
RPL24	ribosomal protein L24
RPL23	ribosomal protein L23
RPL19	ribosomal protein L19
RPL12	ribosomal protein L12
RPL11	ribosomal protein L11
RPL10	ribosomal protein L10
RBBP7	retinoblastoma binding protein 7
RPA2	replication protein A2, 32kDa
RFC5	replication factor C subunit 5 isoform 4
RFC4	replication factor C (activator 1) 4, 37kDa
RFC2	replication factor C (activator 1) 2, 40kDa
RPRD1A	regulation of nuclear pre-mRNA domain containing 1A
RANBP2	RAN binding protein 2
RAB5C	RAB5C, member RAS oncogene family
RAB2A	RAB2A, member RAS oncogene family
PKM	pyruvate kinase, muscle
PPA1	pyrophosphatase (inorganic) 1
PNP	purine nucleoside phosphorylase
PRPF40A	PRP40 pre-mRNA processing factor 40 homolog A (S. cerevisiae)
PPP6C	protein phosphatase 6, catalytic subunit
PPP2R1A	protein phosphatase 2, regulatory subunit A, alpha
PPP2CB	protein phosphatase 2, catalytic subunit, beta isozyme
PRKDC	protein kinase, DNA-activated, catalytic polypeptide
PRKACA	protein kinase, cAMP-dependent, catalytic, alpha
PSMA6	Proteasome subunit alpha type-6
PSMB5	proteasome (prosome, macropain) subunit, beta type, 5
PSMB4	proteasome (prosome, macropain) subunit, beta type, 4
PSMB3	proteasome (prosome, macropain) subunit, beta type, 3
PSMB2	proteasome (prosome, macropain) subunit, beta type, 2
PSMB1	proteasome (prosome, macropain) subunit, beta type, 1
PSMA7	proteasome (prosome, macropain) subunit, alpha type, 7
PSMA5	proteasome (prosome, macropain) subunit, alpha type, 5
PSMA4	proteasome (prosome, macropain) subunit, alpha type, 4
PSMA2	proteasome (prosome, macropain) subunit, alpha type, 2
PSMA1	proteasome (prosome, macropain) subunit, alpha type, 1
PSME3	proteasome (prosome, macropain) activator subunit 3 (PA28 gamma; Ki)
PSMD8	proteasome (prosome, macropain) 26S subunit, non-ATPase, 8
PSMD7	proteasome (prosome, macropain) 26S subunit, non-ATPase, 7
PSMD6	proteasome (prosome, macropain) 26S subunit, non-ATPase, 6
PSMD4	proteasome (prosome, macropain) 26S subunit, non-ATPase, 4
PSMD3	proteasome (prosome, macropain) 26S subunit, non-ATPase, 3
PSMD2	proteasome (prosome, macropain) 26S subunit, non-ATPase, 2
PSMD14	proteasome (prosome, macropain) 26S subunit, non-ATPase, 14
PSMD13	proteasome (prosome, macropain) 26S subunit, non-ATPase, 13
PSMD12	proteasome (prosome, macropain) 26S subunit, non-ATPase, 12
PSMD11	proteasome (prosome, macropain) 26S subunit, non-ATPase, 11
PSMD1	proteasome (prosome, macropain) 26S subunit, non-ATPase, 1
PSMC6	proteasome (prosome, macropain) 26S subunit, ATPase, 6
PSMC5	proteasome (prosome, macropain) 26S subunit, ATPase, 5
PSMC4	proteasome (prosome, macropain) 26S subunit, ATPase, 4
PSMC3	proteasome (prosome, macropain) 26S subunit, ATPase, 3
PSMC2	proteasome (prosome, macropain) 26S subunit, ATPase, 2
PSMC1	proteasome (prosome, macropain) 26S subunit, ATPase, 1
P4HB	prolyl 4-hydroxylase, beta polypeptide
PRRC1	proline-rich coiled-coil 1
PCNA	proliferating cell nuclear antigen
PFN1	profilin 1
PRPF8	pre-mRNA processing factor 8
PRPF19	pre-mRNA processing factor 19
PFDN2	prefoldin subunit 2
PUF60	poly-U binding splicing factor 60KDa
POLR2E	polymerase (RNA) II (DNA directed) polypeptide E, 25kDa
POLR2B	polymerase (RNA) II (DNA directed) polypeptide B, 140kDa
POLR1C	polymerase (RNA) I polypeptide C, 30kDa
PCBP1	poly(rC) binding protein 1
PLEC	plectin
PLS3	plastin 3
PSAT1	phosphoserine aminotransferase 1
GART	phosphoribosylglycinamide formyltransferase, phosphoribosylglycinamide synthetase, phosphoribosylaminoimidazole synthetase
PFAS	phosphoribosylformylglycinamidine synthase
PAICS	phosphoribosylaminoimidazole carboxylase, phosphoribosylaminoimidazole succinocarboxamide synthetase
PRPS1	phosphoribosyl pyrophosphate synthetase 1
PRPSAP2	Phosphoribosyl pyrophosphate synthase-associated protein 2
PGAM1	phosphoglycerate mutase 1 (brain)
PHGDH	phosphoglycerate dehydrogenase
PEBP1	phosphatidylethanolamine binding protein 1
FARSA	phenylalanyl-tRNA synthetase, alpha subunit
PRDX6	peroxiredoxin 6
PRDX4	peroxiredoxin 4
PRDX3	peroxiredoxin 3
PRDX1	peroxiredoxin 1
PPIB	peptidylprolyl isomerase B (cyclophilin B)
PPIA	peptidylprolyl isomerase A (cyclophilin A)
PPIF	Peptidyl-prolyl cis-trans isomerase F, mitochondrial
PARK7	parkinson protein 7
PPT1	Palmitoyl-protein thioesterase 1
SIN3A	Paired amphipathic helix protein Sin3a
HNRNPD	P37 AUF1
OGDH	oxoglutarate (alpha-ketoglutarate) dehydrogenase (lipoamide)
NUDT5	nudix (nucleoside diphosphate linked moiety X)-type motif 5
NUDT21	nudix (nucleoside diphosphate linked moiety X)-type motif 21
NUDC	nudC nuclear distribution protein
NAP1L1	nucleosome assembly protein 1-like 1
NTPCR	nucleoside-triphosphatase, cancer-related
NUP214	nucleoporin 214kDa
NUP155	nucleoporin 155kDa
NUP133	nucleoporin 133kDa
NPM1	nucleophosmin (nucleolar phosphoprotein B23, numatrin)
NCL	nucleolin
NUFIP2	nuclear fragile X mental retardation protein interacting protein 2
NASP	nuclear autoantigenic sperm protein (histone-binding)
NCAPG	non-SMC condensin I complex, subunit G
NCAPD2	non-SMC condensin I complex, subunit D2
NONO	non-POU domain containing, octamer-binding
NMT1	N-myristoyltransferase 1
NF1	neurofibromin 1
NACA	nascent polypeptide-associated complex alpha subunit
NRD1	nardilysin isoform a
MYL12B	myosin, light chain 12B, regulatory
MYH9	myosin, heavy chain 9, non-muscle
MSI2	musashi RNA-binding protein 2
MCM4	minichromosome maintenance complex component 4
MAP4	microtubule-associated protein 4
MAP1B	microtubule-associated protein 1B
MTHFD1	methylenetetrahydrofolate dehydrogenase (NADP+ dependent) 1, methenyltetrahydrofolate cyclohydrolase, formyltetrahydrofolate synthetase
MARS	methionyl-tRNA synthetase
MDN1	MDN1, midasin homolog (yeast)
MATR3	matrin 3
MDH2	malate dehydrogenase 2, NAD (mitochondrial)
LRBA	LPS-responsive vesicle trafficking, beach and anchor containing
LDHA	L-lactate dehydrogenase A chain isoform 3
LARS	leucyl-tRNA synthetase
LRPPRC	leucine-rich pentatricopeptide repeat containing
LANCL1	LanC lantibiotic synthetase component C-like 1 (bacterial)
LDHB	lactate dehydrogenase B
KIAA1033	KIAA1033 protein
KPNA2	karyopherin alpha 2 (RAG cohort 1, importin alpha 1)
KPNB1	karyopherin (importin) beta 1
IARS	isoleucyl-tRNA synthetase
YWHAB	Isoform Long of 14-3-3 protein beta/alpha
HNRNPC	Isoform C2 of Heterogeneous nuclear ribonucleoproteins C1/C2
AP1B1	Isoform B of AP-1 complex subunit beta-1
TRIM33	Isoform Alpha of E3 ubiquitin-protein ligase TRIM33
UNC119	Isoform A of Protein unc-119 homolog A
GAPVD1	Isoform 6 of GTPase-activating protein and VPS9 domain-containing protein 1
AP3D1	Isoform 5 of AP-3 complex subunit delta-1
MON2	Isoform 4 of Protein MON2 homolog
ANKFY1	Isoform 4 of Ankyrin repeat and FYVE domain-containing protein 1
SIRT2	Isoform 3 of NAD-dependent deacetylase sirtuin-2
KHDRBS1	Isoform 3 of KH domain-containing, RNA-binding, signal transduction-associated protein 1
CKAP5	Isoform 3 of Cytoskeleton-associated protein 5
TRRAP	Isoform 2 of Transformation/transcription domain-associated protein
SEPT7	Isoform 2 of Septin-7
PCMT1	Isoform 2 of Protein-L-isoaspartate(D-aspartate) O-methyltransferase
LSM12	Isoform 2 of Protein LSM12 homolog
PTBP1	Isoform 2 of Polypyrimidine tract-binding protein 1
POLDIP3	Isoform 2 of Polymerase delta-interacting protein 3
PLEKHA5	Isoform 2 of Pleckstrin homology domain-containing family A member 5
PASK	Isoform 2 of PAS domain-containing serine/threonine-protein kinase
MYH10	Isoform 2 of Myosin-10
MCMBP	Isoform 2 of Mini-chromosome maintenance complex-binding protein
BRCC3	Isoform 2 of Lys-63-specific deubiquitinase BRCC36
IPO4	Isoform 2 of Importin-4
HNRNPM	Isoform 2 of Heterogeneous nuclear ribonucleoprotein M
HNRPDL	Isoform 2 of Heterogeneous nuclear ribonucleoprotein D-like
FANCD2	Isoform 2 of Fanconi anemia group D2 protein
EIF3B	Isoform 2 of Eukaryotic translation initiation factor 3 subunit B
EEF1D	Isoform 2 of Elongation factor 1-delta
DNAJA3	Isoform 2 of DnaJ homolog subfamily A member 3, mitochondrial
COPA	Isoform 2 of Coatomer subunit alpha
CECR5	Isoform 2 of Cat eye syndrome critical region protein 5
CLIP1	Isoform 2 of CAP-Gly domain-containing linker protein 1
ALDH7A1	Isoform 2 of Alpha-aminoadipic semialdehyde dehydrogenase
SUPT6H	Isoform 1 of Transcription elongation factor SPT6
TARDBP	Isoform 1 of TAR DNA-binding protein 43
DDX39B	Isoform 1 of Spliceosome RNA helicase DDX39B
SPTAN1	Isoform 1 of Spectrin alpha chain, brain
RBM33	Isoform 1 of RNA-binding protein 33
RPTOR	Isoform 1 of Regulatory-associated protein of mTOR
UPF1	Isoform 1 of Regulator of nonsense transcripts 1
RPRD2	Isoform 1 of Regulation of nuclear pre-mRNA domain-containing protein 2
IQGAP2	Isoform 1 of Ras GTPase-activating-like protein IQGAP2
PDHB	Isoform 1 of Pyruvate dehydrogenase E1 component subunit beta, mitochondrial
KIAA1967	Isoform 1 of Protein KIAA1967
USP9X	Isoform 1 of Probable ubiquitin carboxyl-terminal hydrolase FAF-X
BUB3	Isoform 1 of Mitotic checkpoint protein BUB3
GMPPA	Isoform 1 of Mannose-1-phosphate guanyltransferase alpha
IPO5	Isoform 1 of Importin-5
HNRNPH3	Isoform 1 of Heterogeneous nuclear ribonucleoprotein H3
GTF3C3	Isoform 1 of General transcription factor 3C polypeptide 3
FLNA	Isoform 1 of Filamin-A
FBXO3	Isoform 1 of F-box only protein 3
DIS3	Isoform 1 of Exosome complex exonuclease RRP44
EIF5A	Isoform 1 of Eukaryotic translation initiation factor 5A-1
ACOT7	Isoform 1 of Cytosolic acyl coenzyme A thioester hydrolase
CYFIP1	Isoform 1 of Cytoplasmic FMR1-interacting protein 1
CKMT1A	Isoform 1 of Creatine kinase U-type, mitochondrial
COPS2	Isoform 1 of COP9 signalosome complex subunit 2
SPAG9	Isoform 1 of C-Jun-amino-terminal kinase-interacting protein 4
SNCA	Isoform 1 of Alpha-synuclein
ACTN1	Isoform 1 of Alpha-actinin-1
ADSL	Isoform 1 of Adenylosuccinate lyase
BPNT1	Isoform 1 of 3'(2'),5'-bisphosphate nucleotidase 1
IQGAP1	IQ motif containing GTPase activating protein 1
ILF2	interleukin enhancer binding factor 2
IRS4	insulin receptor substrate 4
IKBKAP	inhibitor of kappa light polypeptide gene enhancer in B-cells, kinase complex-associated protein
IMPDH2	IMP (inosine 5'-monophosphate) dehydrogenase 2
HYOU1	hypoxia up-regulated 1
HSD17B10	hydroxysteroid (17-beta) dehydrogenase 10
HAGH	hydroxyacylglutathione hydrolase
HSPE1-MOB4	HSPE1-MOB4 readthrough
CDC37	Hsp90 co-chaperone Cdc37
HIST1H4A	Histone H4
HIST2H3A	Histone H3.2
HIST1H2BD	histone cluster 1, H2bd
HSPA1A	highly similar to Heat shock 70 kDa protein 1
HDLBP	high density lipoprotein binding protein
HNRNPUL1	heterogeneous nuclear ribonucleoprotein U-like 1
HNRNPR	heterogeneous nuclear ribonucleoprotein R
HNRNPL	heterogeneous nuclear ribonucleoprotein L
HNRNPH2	heterogeneous nuclear ribonucleoprotein H2 (H')
HNRNPH1	heterogeneous nuclear ribonucleoprotein H1 (H)
HNRNPA2B1	heterogeneous nuclear ribonucleoprotein A2/B1
HNRNPA0	heterogeneous nuclear ribonucleoprotein A0
HUWE1	HECT, UBA and WWE domain containing 1, E3 ubiquitin protein ligase
HSP90B1	heat shock protein 90kDa beta (Grp94), member 1
HSP90AB1	heat shock protein 90kDa alpha (cytosolic), class B member 1
HSP90AA1	heat shock protein 90kDa alpha (cytosolic), class A member 1
HSPA4L	heat shock 70kDa protein 4-like
HSPA4	heat shock 70kDa protein 4
HSPD1	heat shock 60kDa protein 1 (chaperonin)
HSPH1	heat shock 105kDa/110kDa protein 1
H2AFY	H2A histone family, member Y
H2AFX	H2A histone family, member X
GNB2L1	guanine nucleotide binding protein (G protein), beta polypeptide 2-like 1
RAN	GTP-binding nuclear protein Ran
GIGYF2	GRB10 interacting GYF protein 2
GBF1	Golgi-specific brefeldin A-resistance guanine nucleotide exchange factor 1 isoform 3
GRHPR	glyoxylate reductase/hydroxypyruvate reductase
GARS	glycyl-tRNA synthetase
GAPDH	glyceraldehyde-3-phosphate dehydrogenase
GSTP1	glutathione S-transferase pi 1
EPRS	glutamyl-prolyl-tRNA synthetase
GANAB	glucosidase, alpha; neutral AB
GMDS	GDP-mannose 4,6 dehydratase
GCN1L1	GCN1 general control of amino-acid synthesis 1-like 1 (yeast)
YA61	Gastric-associated differentially-expressed protein YA61P
FLII	flightless I homolog (Drosophila)
FKBP15	FK506 binding protein 15, 133kDa
FLNB	filamin-B isoform 1
FLNC	filamin C, gamma
FECH	ferrochelatase
FASN	fatty acid synthase
FAM98B	family with sequence similarity 98, member B
FAM49B	family with sequence similarity 49, member B
FAM195B	family with sequence similarity 195, member B
CAPZA2	F-actin-capping protein subunit alpha-2
XPO1	exportin 1 (CRM1 homolog, yeast)
EXOSC2	Exosome complex component RRP4
EIF6	eukaryotic translation initiation factor 6
EIF5B	eukaryotic translation initiation factor 5B
EIF4E2	eukaryotic translation initiation factor 4E family member 2
EIF4A3	eukaryotic translation initiation factor 4A3
EIF4A1	eukaryotic translation initiation factor 4A1
EIF3M	eukaryotic translation initiation factor 3, subunit M
EIF3L	eukaryotic translation initiation factor 3, subunit L
EIF3I	eukaryotic translation initiation factor 3, subunit I
EIF3G	eukaryotic translation initiation factor 3, subunit G
EIF3E	eukaryotic translation initiation factor 3, subunit E
EIF3A	eukaryotic translation initiation factor 3, subunit A
EEF2	eukaryotic translation elongation factor 2
EEF1E1	eukaryotic translation elongation factor 1 epsilon 1
EEF1A1	eukaryotic translation elongation factor 1 alpha 1
EPPK1	epiplakin 1
ECHS1	enoyl CoA hydratase, short chain, 1, mitochondrial
ENO1	enolase 1, (alpha)
EFTUD2	elongation factor Tu GTP binding domain containing 2
ETFA	electron-transfer-flavoprotein, alpha polypeptide
ELAVL1	ELAV (embryonic lethal, abnormal vision, Drosophila)-like 1 (Hu antigen R)
DYNC1H1	dynein, cytoplasmic 1, heavy chain 1
DCTN1	dynactin 1
MAP2K2	Dual specificity mitogen-activated protein kinase kinase 2
DNAJA2	DnaJ (Hsp40) homolog, subfamily A, member 2
DNAJA1	DnaJ (Hsp40) homolog, subfamily A, member 1
MCM2	DNA replication licensing factor MCM2
DLD	Dihydrolipoyl dehydrogenase, mitochondrial
DERA	deoxyribose-phosphate aldolase (putative)
DHX9	DEAH (Asp-Glu-Ala-His) box helicase 9
DDX6	DEAD (Asp-Glu-Ala-Asp) box helicase 6
DDX5	DEAD (Asp-Glu-Ala-Asp) box helicase 5
DCAF7	DDB1 and CUL4 associated factor 7
DAZAP1	DAZ associated protein 1
CDKN2A	cyclin-dependent kinase inhibitor 2A isoform 5
CAND1	cullin-associated and neddylation-dissociated 1
CSE1L	CSE1 chromosome segregation 1-like (yeast)
CKB	creatine kinase, brain
COPS5	COP9 signalosome subunit 5
COPS4	COP9 signalosome subunit 4
COPS3	COP9 signalosome subunit 3
C1QBP	complement component 1, q subcomponent binding protein
CFL1	Cofilin-1
COPG1	coatomer protein complex, subunit gamma 1
COPB1	coatomer protein complex, subunit beta 1
CSTF1	cleavage stimulation factor, 3' pre-RNA, subunit 1, 50kDa
CLTC	clathrin, heavy chain (Hc)
CS	Citrate synthase
C14orf166	chromosome 14 open reading frame 166
CCT8	chaperonin containing TCP1, subunit 8 (theta)
CCT7	chaperonin containing TCP1, subunit 7 (eta)
CCT6A	chaperonin containing TCP1, subunit 6A (zeta 1)
CCT5	chaperonin containing TCP1, subunit 5 (epsilon)
CCT4	chaperonin containing TCP1, subunit 4 (delta)
CCT3	chaperonin containing TCP1, subunit 3 (gamma)
CCT2	chaperonin containing TCP1, subunit 2 (beta)
CCAR1	cell division cycle and apoptosis regulator 1
GDI2	cDNA FLJ60299, highly similar to Rab GDP dissociation inhibitor beta
NAP1L4	cDNA FLJ59403, highly similar to Nucleosome assembly protein 1-like 4
PDIA6	cDNA FLJ58502, highly similar to Protein disulfide-isomerase A6
ACLY	cDNA FLJ56442, highly similar to ATP-citrate synthase
EEF1G	cDNA FLJ56389, highly similar to Elongation factor 1-gamma
SUPT5H	cDNA FLJ55629, highly similar to Transcription elongation factor SPT5
HNRNPK	cDNA FLJ54552, highly similar to Heterogeneous nuclear ribonucleoprotein K
PARP1	cDNA FLJ53442, highly similar to Poly (ADP-ribose) polymerase 1
SRSF3	cDNA FLJ52832, highly similar to Splicing factor, arginine/serine-rich 3
CNOT8	cDNA FLJ52273, highly similar to CCR4-NOT transcription complex subunit 8
POLD2	cDNA FLJ51260, highly similar to DNA polymerase subunit delta 2
EIF3F	cDNA FLJ36192 fis, clone TESTI2027450, highly similar to Eukaryotic translation initiation factor 3 subunit 5
CNOT1	CCR4-NOT transcription complex, subunit 1
CBR1	carbonyl reductase 1
CA2	carbonic anhydrase II
CAD	carbamoyl-phosphate synthetase 2, aspartate transcarbamylase, and dihydroorotase
CAPZB	capping protein (actin filament) muscle Z-line, beta
CAPZA1	capping protein (actin filament) muscle Z-line, alpha 1
PRKAR2A	cAMP-dependent protein kinase type II-alpha regulatory subunit
CALR	calreticulin
CACYBP	calcyclin binding protein
ARFGEF1	Brefeldin A-inhibited guanine nucleotide-exchange protein 1
ATIC	Bifunctional purine biosynthesis protein PURH
BAG6	BCL2-associated athanogene 6
BIRC6	baculoviral IAP repeat containing 6
DDX3X	ATP-dependent RNA helicase DDX3X isoform 2
ATP5A1	ATP synthase, H+ transporting, mitochondrial F1 complex, alpha subunit 1, cardiac muscle
ATXN2	ataxin 2
DARS	aspartyl-tRNA synthetase
NARS	asparaginyl-tRNA synthetase
ACTR2	ARP2 actin-related protein 2 homolog (yeast)
ACTR1A	ARP1 actin-related protein 1 homolog A, centractin alpha (yeast)
RARS	arginyl-tRNA synthetase
AP1M1	AP-1 complex subunit mu-1
ANXA2	annexin A2
AAMP	angio-associated, migratory cell protein
AIMP2	aminoacyl tRNA synthetase complex-interacting multifunctional protein 2
AIMP1	aminoacyl tRNA synthetase complex-interacting multifunctional protein 1
ALYREF	Aly/REF export factor
ALDOA	aldolase A, fructose-bisphosphate
ARL1	ADP-ribosylation factor-like protein 1
ARF6	ADP-ribosylation factor 6
ARF4	ADP-ribosylation factor 4
ARF1	ADP-ribosylation factor 1
AHCY	adenosylhomocysteinase
ADAR	adenosine deaminase, RNA-specific
APRT	adenine phosphoribosyltransferase
ACTN4	actinin, alpha 4
ACTG1	actin, gamma 1
ANP32A	Acidic leucine-rich nuclear phosphoprotein 32 family member A
ANP32E	acidic (leucine-rich) nuclear phosphoprotein 32 family, member E
ANP32B	acidic (leucine-rich) nuclear phosphoprotein 32 family, member B
ACACB	acetyl-CoA carboxylase beta
ACAT1	acetyl-CoA acetyltransferase 1
ABHD10	abhydrolase domain containing 10
MTR	5-methyltetrahydrofolate-homocysteine methyltransferase
OLA1	47 kDa protein
RPS7	40S ribosomal protein S7
RPS18	40S ribosomal protein S18
RPS17	40S ribosomal protein S17
RPSA	33 kDa protein
UBR5	309 kDa protein
DAP3	28S ribosomal protein S29, mitochondrial isoform 3
ACACA	268 kDa protein
SSSCA1	21 kDa protein
RPL18	19 kDa protein

## Sheet: Supplementary Figure 2
Supplementary Figure 2a									Supplementary Figure 2b												Supplementary Figure 2d
Supplementary Figure 2c									Supplementary Figure 2e
Minutes	TRS WT			TRS M60K					Minutes	TRS WT			TRS C413S
0	64	58	60	80	78	74			0	146	192	169	194	206	186
5	2600	2423	2583	2935	2592	2912			5	1806	1442	1624	185	198	160
10	3087	3102	3138	2647	3185	3080			10	2957	3237	3097	178	172	222
15	3647	3464	3538	3688	3548	3467			15	5089	4451	4770	178	196	153
20	3334	3403	3483	3697	3776	3614			20	5387	4988	5187	142	147	185

## Sheet: Supplementary Figure 4
Supplementary Figure 4a									Supplementary Figure 4g
Cont	5'UTR-749	5'UTR-167
		UGU(Thr)	CGU(Thr)	UAU(Ile)	UGC(Ala)	AAA(Phe)
1.00615	0.94632	3.47751	3.44941	2.71088	2.78421	2.37904
0.998185	0.949247	3.43759	3.4037	2.69422	2.72813	2.24902
0.995664	0.972344	3.3642	3.40771	2.62141	2.76674	2.16651
Supplementary Figure 4b
Cont	5'UTR-749	5'UTR-167	5'UTR-167(18bp_Up)	5'UTR-167(18bp_Down)
1	0.85	2.4018	2.24063	1.25625
1	1	2.84125	2.55187	1.3265
1	0.7636	2.3453	2.3376	1.325
Supplementary Figure 4c
	5'UTR-167
Cont	Ins	WT	Del
1	1.1819	2.7813	1.1211
1	1.1439	2.7514	1.124
1	1.1123	2.8126	1.1225
Supplementary Figure 4d
EV	TRS	AlaRS	EV	TRS	AlaRS
1	0.947018	1.11921	1.69459	2.11539	1.93652
1	1.13372	0.953951	1.67541	2.2128	1.73269
1	0.906226	0.946389	1.68081	1.80973	1.62709
Supplementary Figure 4e
siCont	siTRS	siAlaRS	siCont	siTRS	siAlaRS
1	0.9962	1.01845	1.7601	1.324	1.89602
1	0.93735	1.17675	1.5815	1.4239	1.7394
1	1.1924	0.9753	1.7255	1.3137	1.795
Supplementary Figure 4f
		TRS WT			TRS RER
Cont	EV	1	2	4	1	2	4
0.817515	2.01636	2.64816	3.11426	3.73374	2.34401	2.23004	2.44104
1.05055	2.28086	3.09218	4.00127	4.03093	1.86594	1.65762	1.73875
1.13193	1.64075	2.51892	3.10912	3.67204	1.85336	1.92187	2.0373

## Sheet: Supplementary Figure 5
Supplementary Figure 5a							Supplementary Figure 5b
siCont	siTRS	si4EHP	sieIF4G	sieIF4E			siCont	siTRS	si4EHP	sieIF4G	sieIF4E
100	51.873	32.1394	67.2792	92.5591			1	0.9319	1.1109	1.0119	1.1499
100	56.1988	31.9383	76.0743	97.5618			0.9918	0.9529	0.9349	0.8722	1.0919
100	61.6761	30.8445	71.5823	94.5611			1.0571	1.0388	1.0648	0.7801	1.2836
Supplementary Figure 5c							Supplementary Figure 5d
siCont	siTRS	si4EHP	sieIF4G	sieIF4E			siCont	siTRS	si4EHP	sieIF4G	sieIF4E
100	67.6425	46.3017	87.3092	82.0257			1	0.9136	0.9847	0.8859	0.8578
100	66	50	80	80			0.9501	0.9556	0.9041	0.8649	0.9141
100	70	56	81	77			1.0721	1.0461	0.9451	1.0248	0.8625
Supplementary Figure 5e								Supplementary Figure 5f
siCont	siTRS	si4EHP	siCont	siTRS	si4EHP			siCont	siTRS	si4EHP	siCont	siTRS	si4EHP
100	38	58	316	208	226			1	0.9912	1.1989	2.2189	2.2397	2.01499
100	45	65	330	220	240			0.93008	0.8718	1.1404	2.1554	2.3218	1.76019
100	30	50	290	180	200			1.07788	0.8729	1.1488	1.9788	2.2999	2.3636
Supplementary Figure 5g
siCont	sieIF4G	sieIF4E	siCont	sieIF4G	sieIF4E
100	52.8956	53.4755	176.28	137.348	131.872
100	54.1006	48.9298	152.373	118.438	112.635
100	55.9981	55.7026	159.327	122.893	117.254

[truncated: 5 more sheets: Supplementary Figure 6, Supplementary Figure 10, Supplementary Figure 11, Supplementary Figure 12, Supplementary Figure 13]
